# Supplementary material for: Understanding hairy cell leukemia in the context of mature B−cell neoplasms: tumor microenvironment and extracellular vesicle contribution to disease pathogenesis
Source: Front Immunol. 2026 Feb 18;17:1741794. doi: 10.3389/fimmu.2026.1741794 (PMC12956664; doi:10.3389/fimmu.2026.1741794)
Supplement: Supplementary file 1 [file Table1.xlsx]

## Sheet: Foglio1
3D Cell Culture Models in Mature B-Cell Neoplasms
Tumor Type	3D Model Type	Type of ECM / Matrix	Application	Ref.
Multiple Myeloma (MM)	Bioprinted bone marrow-like 3D microenvironment using coaxial extrusion bioprinting method	Soft inner hydrogel and outer mineral-containing sheath; includes stromal cells producing ECM	Drug testing (e.g., bortezomib, IL-6R blockade), tumor survival studies for patient-derived MM cells	(130)
	Dynamic 3D culture in Rotary Cell Culture System bioreactor with primary BM samples	Native ECM components from bone marrow tissue and stromal cells	Procedures to establish human MM ex vivo models (i.e., the culture BM-derived cells and of MM tissues from patients). Drug response, preservation of tumor architecture	(131)
	Co-culture primary MM cells and mesenchymal stem cells in Hydrogel 3D system	Hydrogel; ECM components from MSCs	Microenvironment interaction, niche biology, drug testing and therapeutic personalization	(132)
	3D organoid model of patient bone marrow aspirates containing myeloma cells and stroma in a Matrigel scaffold	Matrigel scaffold, BM-derived stromal components	Drug screening (e.g., lenalidomide, bortezomib, Dexamethasone), interaction between tumor, immune repertoire, and stroma	(133)
	Liquid Overlay and Collagen-Based 3D Models	Collagen type I (neutral collagen matrix embedding Mesenchymal stromal cell and MM cells) (Mesenchymal stromal cell spheroid Collagen droplet model (Collagen-based 3D co-culture of MM+MSCs)	Study MM cell interaction with Mesenchymal stromal cell spheroids; study of metabolism, proliferation, drug response, and 3D-induced drug resistance	(126)
	3D spheroids of MM cells in mono- or co-culture with CAF-like stromal cells (activated by MM-derived conditioned medium)	N/A – scaffold-free spheroids; ECM components produced by stromal cells	Cytotoxicity assays, crosstalk tumor-stroma-immune cells, CAR-NK cell therapy testing	(127)
Chronic Lymphocytic Leukemia (CLL)	BM-mimicking 3D scaffold in bioreactor with stromal cells	BM stroma cells (HS5) seeded into 3D spongostan scaffolds and co-cultured with CCL cell line (MEC1) or primary CLL cells under microgravity in a rotary cell culture system bioreactor	Pathophysiological studies by reproducing and identifying critical CLL-BM interactions; evaluation of novel targeted therapies; understanding of CLL tissue retention and mobilization; prediction of patient-specific efficacy of CLL mobilizing agents (e.g. Ibrutinib)	(124)
	3D co-culture model with scaffold	Scaffold (material not specified), tissue‐like structures with a pore size of 36–40 µm; ECM produced by stromal cells (HS‐5) added to the center of the scaffold. After 7 days addition of PBMCs containing primary CLL B cells and autologous T cells	Investigation of mutual cell–cell interactions between CLL B cells, autologous T cells, and BM stroma cells, forming complex scaffold‐like structures; Drug resistance mechanisms (AP-1 pathway); spatial organization within TME (core vs periphery differences)	(134)
	3D in vitro human lymphoid microenvironment whit leukemic cells recirculated through tissue-like constructs in milli-fluidic dynamic culture system	Gelatin-based, hard porous biomaterial scaffold (3D Spongostan scaffold)	Exploring leukemic cell dissemination, homing mechanisms and therapy-resistance in CLL comparing static and dynamic cultures	(125)
	3D spheroids in ultra‑low attachment plate	N/A – scaffold-free spheroids; 3D lymph node (LN) model for the in vitro culture of CLL using PB samples of CLL patients or in co-culture with stroma (5:1 ratio). Micking the cellular composition of the LN + addition of soluble factors to resemble the extracellular microenvironment	Long‑term proliferation and survival, drug screening; (venetoclax resistance, BTK inhibitor effect, and T cell-mediated cytotoxicity) evaluation of spatial localization and structure in spheroids	(135)
Diffuse Large B-Cell Lymphoma (DLBCL)	Decellularized bone-derived 3D scaffold	Human decellularized femoral bone fragments mimicking native ECM, with or without mesenchymal stromal cells (HS-5 or patient derived BM-MSC)	3D digital reproduction of the structure. BM involvement modeling in tumor growth and drug resistance. Growth and adhesion of DLBCL cell lines (OCI-LY18 and NU-DUL-1); test drug resistance (e.g. doxorubicin) in 3D scaffold compared to 2D models	(129)
	Lymphoma-on-chip model	3D printed Chip made from polydimethylsiloxane with a chamber to contain the collagen hydrogel. Simulates lymph node structure: lymph node stromal cells and fibroblastic reticular cells in the DLBCL microenvironment with tubular vessel (lymphatic endothelial cells) surrounded by a hydrogel	Involvement of microenvironment in DLBCL survival and cell migration towards lymphatic vessels. Migration studies, vessel interaction, lymphatic vessel permeability, signaling, in vivo-like features enabling future drug targeting studies	(136)
	Lymphoma-on-chip model	Collagen type 1 matrix; co-culture of primary DLBCL cells in collagen-based spheroids with fibroblasts (lymphoid-like fibroblasts from adipocyte derived stem cells) and monocyte-derived macrophages	Mimic the TME interactions; downstream analysis by flow cytometry and microscopy (Study of VCAM-1/ICAM-1 expression); test antibody‑directed phagocytosis (e.g. rituximab); testbed for novel therapeutics	(128)
DLBCL & Burkitt Lymphoma (BL)	3D hybrid spheroids using agarose hydrogel for B-cell non-Hodgkin lymphomas	Commercially available agarose hydrogel microwells; reproducible hybrid lymphoma/stromal spheroids formation: Ri-1 (diffuse large B-cell lymphoma) and RAJI (Burkitt lymphoma) cells with HS-5 stromal cells	Study crosstalk between tumor B cells and stromal cells; comparison of cell growth, survival, invasiveness; drug responses in hybrid vs monoculture spheroids; studying the mechanism of lymphoma-MSCs interactions and for drug screening	(137)
